# Supplementary material for: Evaluation of NAG, NGAL, and KIM-1 as Prognostic Markers of the Initial Evolution of Kidney Transplantation
Source: Diagnostics (Basel). 2023 May 25;13(11):1843. doi: 10.3390/diagnostics13111843 (PMC10252291; doi:10.3390/diagnostics13111843)
Supplement: Supplementary file 1 [file diagnostics-13-01843-s001.zip]

Archive with 1 entries (1 files):
- diagnostics-2340840-supplementary.pdf
